# Supplementary material for: On traits matching and the modular organization of food web and occurrence networks
Source: J Anim Ecol. 2026 Mar 16;95(5):837–50. doi: 10.1111/1365-2656.70234 (PMC13145326; doi:10.1111/1365-2656.70234)
Supplement: Supplementary file 3 — Table S1: Values for each morphological attribute of predators (see references in Material S1). [file JANE-95-837-s007.xlsx]

## Sheet: Hoja3
Supplementary table 1: Values ​​for each morphological attribute of predators (see references in supplementary material 1).
Species	body.elongation	body.transversal	eye.size	eye.position	oral.gape.size	oral.gape.shape	oral.gape.position	caudal.peduncle.throttling	caudal.aspect.ratio	teeth.shape	pigmentation.code	digestive.length
A.inermis	0.222297	1.02174	0.0418919	0.18845	0.653731	0.95	2	4.21277	2.46653	1	3	1.43919
A.militaris	0.219769	1.04652	0.0312308	0.142457	0.209087	1.39815	2	2.41907	1.71875	1	3	1.43
A.pantaneiro	0.328125	2.38636	0.0597656	0.336905	0.14837	1.0439	2	2.47923	2.5214	4	3	0.609375
C.argenteus	0.245087	2.75325	0.083237	0.360849	0.490076	1.25	1	4.61429	2.78244	4	3	0.630058
H.malabaricus	0.280482	1.28904	0.0460241	0.334192	0.323882	0.977966	2	1.73547	1.52786	4	5	1.3253
L.pati	0.210979	1.40317	0.0171838	0.363122	0.382906	0.720588	2	3.17547	2.13924	1	3	1.20501
P.corruscans	0.150571	0.898551	0.0237143	0.5	0.266839	0.302682	2	3.29218	2.00601	1	5	1.11429
P.flavipinnis	0.343173	3.06931	0.0634686	0.408602	0.321516	0.993377	1	6.9918	2.39841	1	1	0.623616
P.nattereri	0.569079	3.26415	0.0634868	0.334682	0.182285	1.06045	1	2.08142	3.24174	5	3	0.636349
P.ternetzi	0.158672	1.41914	0.0634686	0.883721	0.695372	0.993377	1	5.21311	1.12491	3	1	0.752768
R.microlepis	0.338453	3.29381	0.0663136	0.330203	0.177866	1.35423	3	3.77143	2.14672	3	3	0.403602
R.vulpinus	0.228571	2.18182	0.04	0.4375	0.0875273	1.07328	1	2.57353	2.25774	4	3	0.678095
S.br1	0.287556	2.04423	0.0451111	0.344668	0.353432	1.12623	2	3.11277	2.4407	4	3	1.00889
S.brasiliensis	0.287556	2.04423	0.0451111	0.344668	0.353432	1.12623	2	3.11277	2.4407	4	3	1.00889
S.maculatus	0.605152	3.69815	0.0606061	0.270406	0.126115	1.17647	1	4.33333	3.43094	5	2	0.636364
S.marginatus	0.47361	4.71763	0.0563038	0.243056	0.147907	1.29787	1	5.25	3.01542	5	5	0.466719
