# Supplementary material for: On traits matching and the modular organization of food web and occurrence networks
Source: J Anim Ecol. 2026 Mar 16;95(5):837–50. doi: 10.1111/1365-2656.70234 (PMC13145326; doi:10.1111/1365-2656.70234)
Supplement: Supplementary file 4 — Table S2: Abundance [number of individuals], spatial degree [number of sites where it is present] and trophic degree [number of prey] for each species. [file JANE-95-837-s003.xlsx]

## Sheet: suplemental3
sp	abundance	spadegree	trodegree
A.inermis	82	21	25
A.militaris	100	35	27
A.pantaeiro	607	92	30
C.argenteus	170	34	11
H.malabaricus	576	105	73
L.paty	29	9	13
P.corruscans	33	17	22
P.flavipinnis	136	37	11
P.nattereri	301	60	33
P.ternetzii	26	17	9
R.microlepis	66	33	7
R.vulpinus	205	45	24
S.br1	150	64	44
S.brasiliensis	56	22	27
S.macualtus	293	97	31
S.marginatus	180	63	16
