# Supplementary material for: On traits matching and the modular organization of food web and occurrence networks
Source: J Anim Ecol. 2026 Mar 16;95(5):837–50. doi: 10.1111/1365-2656.70234 (PMC13145326; doi:10.1111/1365-2656.70234)
Supplement: Supplementary file 5 — Table S3: Membership of each node to the module for the nodes of the occurrence network (sites and predators). [file JANE-95-837-s006.csv]

	node	membership
1	H.malabaricus	1
2	M1C03	1
3	M1C06	1
4	M1C08	1
5	M1C11	1
6	M1C12	1
7	M1C16	1
8	M1P07	1
9	M1P08	1
10	M2C09	1
11	M2P03	1
12	M2P09	1
13	M2PMi	1
14	M3C01	1
15	M3C05	1
16	M3C06	1
17	M3C07	1
18	M3C09	1
19	M3C11	1
20	M3C12	1
21	M4P05	1
22	T01C11	1
23	T04C07	1
24	T04C11	1
25	T05C07	1
26	T05C11	1
27	T06P16	1
28	T07C07	1
29	T07C11	1
30	T07P16	1
31	T08C11	1
32	T10C11	1
33	T12C07	1
34	T12C11	1
35	T13C07	1
36	S.marginatus	2
37	P.nattereri	2
38	M2C02	2
39	M2C10	2
40	M4C01	2
41	M4C02	2
42	M4C03	2
43	M4C06	2
44	M4C12	2
45	M4P02	2
46	M4P07	2
47	M4P08	2
48	M4P09	2
49	M4P15	2
50	T01P11	2
51	T07P11	2
52	T08P11	2
53	T08P16	2
54	T09C11	2
55	T09P11	2
56	T09P16	2
57	T10C07	2
58	T10P11	2
59	T10P16	2
60	T11C07	2
61	T11P11	2
62	T12P11	2
63	T13P11	2
64	R.vulpinus	3
65	A.inermis	3
66	R.microlepis	3
67	P.ternetzi	3
68	M1C09	3
69	M1P02	3
70	M2C15	3
71	M2P02	3
72	M2P11	3
73	M2P12	3
74	M2P15	3
75	M3P11	3
76	M4C07	3
77	M4C08	3
78	M4C09	3
79	M4C10	3
80	M4C15	3
81	M4P10	3
82	T02P11	3
83	T04P11	3
84	T04P16	3
85	A.pantaneiro	4
86	M1P12	4
87	M2C06	4
88	M2P05	4
89	M3C02	4
90	M3C03	4
91	M3C08	4
92	M3C15	4
93	M3P05	4
94	M3P08	4
95	M3P09	4
96	M3P10	4
97	M3P12	4
98	M3PMi	4
99	T01P16	4
100	T02C11	4
101	T06C07	4
102	T13C11	4
103	T13P16	4
104	T14C07	4
105	T14C11	4
106	T14P16	4
107	C.argenteus	5
108	A.militaris	5
109	M1C02	5
110	M1C10	5
111	M1P15	5
112	M2C05	5
113	M3C10	5
114	M3P02	5
115	T02C07	5
116	T05P11	5
117	T05P16	5
118	T06P11	5
119	T14P11	5
120	S.br1	6
121	S.maculatus	6
122	M1C05	6
123	M1C14	6
124	M1P05	6
125	M1P09	6
126	M2C04	6
127	M2C08	6
128	M2C11	6
129	M2C12	6
130	M2C14	6
131	M3C14	6
132	M3P07	6
133	M4C04	6
134	M4C05	6
135	M4C11	6
136	M4C14	6
137	M4C16	6
138	M4P01	6
139	M4P11	6
140	M4P12	6
141	M4PMi	6
142	T01C07	6
143	T02P16	6
144	T03P11	6
145	T03P16	6
146	T06C11	6
147	T08C07	6
148	T09C07	6
149	T11P16	6
150	T12P16	6
151	S.brasiliensis	7
152	L.pati	7
153	P.corruscans	7
154	P.flavipinnis	7
155	M2C01	7
156	M1C01	7
157	M1P11	7
158	M1P01	7
159	M1C04	7
160	M1C07	7
161	M1C15	7
162	M1PMi	7
163	M2C07	7
164	M3P15	7
165	T11C11	7
