# Supplementary material for: On traits matching and the modular organization of food web and occurrence networks
Source: J Anim Ecol. 2026 Mar 16;95(5):837–50. doi: 10.1111/1365-2656.70234 (PMC13145326; doi:10.1111/1365-2656.70234)
Supplement: Supplementary file 6 — Table S4: Membership of each node to the module for the nodes of the food web (preys and predators). [file JANE-95-837-s005.csv]

	node	membership
1	P.nattereri	1
2	R.microlepis	1
3	S.maculatus	1
4	S.marginatus	1
5	Restos peces	1
6	Bivalvo	1
7	P.nattereri	1
8	Restos vegetales	1
9	Aletas	1
10	Escamas	1
11	Gasteropoda	1
12	S.maculatus	1
13	Decapoda	1
14	Coleoptera	1
15	Ofidia	1
16	Insecta	1
17	Hemiptera	1
18	Ave	1
19	Nematodos	1
20	Diptera	1
21	Orthoptera	1
22	Zooplancton	1
23	A.pantaneiro	2
24	P.flavipinnis	2
25	R.vulpinus	2
26	C.spilotus	2
27	P.pynandi	2
28	H.pequira	2
29	H.meridionalis	2
30	C.interruptus	2
31	A.lacustris	2
32	R.melanostoma	2
33	S.brevipinna	2
34	A.affinis	2
35	O.jenynsii	2
36	M.duriventre	2
37	C.stenopterus	2
38	C.saladensis	2
39	C.voga	2
40	R.vulpinus	2
41	A.dentatus	2
42	D.luetknii	2
43	S.calliurus	2
44	B.exodon	2
45	G.humeralis	2
46	G.inequilabiatus	2
47	C.argenteus	3
48	E.trilineata	3
49	E.virescens	3
50	R.descalvadensis	3
51	B.iheringii	3
52	A.abramis	3
53	A.militaris	4
54	H.malabaricus	4
55	P.ternetzi	4
56	Paleomonidae	4
57	H.malabaricus	4
58	S.marmoratus	4
59	H.anisitsi	4
60	P.erythropterus	4
61	A.asuncionensis	4
62	O.arnoldi	4
63	P.ternetzi	4
64	M.dichroura	4
65	O.bonaeriensis	4
66	P.gracilis	4
67	P.argenteus	4
68	Odonata	4
69	T.nematurus	4
70	C.vittata	4
71	Anura	4
72	L.simillima	4
73	L.platymetopon	4
74	S.borellii	4
75	Anelidos	4
76	P.valencienis	4
77	P.bonariensis	4
78	L.pectorale	4
79	A.anisitsi	4
80	C.paleatus	4
81	C.callichthys	4
82	P.stramineus	4
83	Aracnido	4
84	T.argenteus	4
85	O.perugiae	4
86	H.ortonops	4
87	C.jenynsii	4
88	A.inermis	5
89	S.br1	5
90	T.galeatus	5
91	H.littorale	5
92	P.maculatus	5
93	I.labrosus	5
94	A.nigripinnis	5
95	S.platae	5
96	T.lucenai	5
97	R.parva	5
98	R.affinis	5
99	L.melanocheilus	5
100	H.maculipinnis	5
101	P.australis	5
102	C.lepidota	5
103	C.dimerus	5
104	L.pati	6
105	P.corruscans	6
106	S.brasiliensis	6
107	H.commersonii	6
108	B.doriae	6
109	C.platanus	6
110	M.obtusidens	6
111	P.granulosus	6
112	L.pati	6
113	Rodentia	6
114	P.lineatus	6
115	G.omarorum	6
116	L.littorale	6
117	G.meridionalis	6
118	A.osteomystax	6
119	P.squamoralevis	6
120	R.macrops	6
121	P.curviventris	6
122	S.lima	6
