# Supplementary material for: On traits matching and the modular organization of food web and occurrence networks
Source: J Anim Ecol. 2026 Mar 16;95(5):837–50. doi: 10.1111/1365-2656.70234 (PMC13145326; doi:10.1111/1365-2656.70234)
Supplement: Supplementary file 7 — Table S5: Functional diversity (Fdiv). [file JANE-95-837-s008.csv]

Supplementary table 5: Functional diversity (Fdiv), habitat type, and CWM values for each attribute in the modules of occurrence networks. The value for oral gap position, tooth shape, and pigmentation corresponds to the z-values ??of the chi-square test, while the other variables represent the difference compared to null models.
module	Fdiv	CL	IL	MR	SC	Body size	SD Body size	body.elongation	body.transversal	eye.size	eye.position	oral.gape.size	oral.gape.shape	oral.gape.position	caudal.peduncle.throttling	caudal.aspect.ratio	teeth.shape	pigmentation.code
Module 1 Generalist predators of lagoons	-8.165184584	-3.969690755	10.37311747	-8.043062524	2.916013253	17.46383483	-6.430954383	-8.904954836	-15.45098518	-5.262988005	2.090468898	8.379646343	-8.722025585	144.4240127	-13.06944423	-18.3704169	159.6104405	224.5370151
Module 2 Scrapers in the main channel	-5.428318504	-1.467713675	-2.032809077	6.058195832	-3.598248481	-15.33646707	-10.44194018	18.61191132	15.66086654	7.451645619	-1.801394436	-6.644286288	4.290485871	183.6696643	-0.005934998	13.74715503	305.3478586	4.695541718
Module 3 Predators of medium and small river channels	3.695178737	-3.895402417	-6.53236688	8.402420538	1.203579847	5.158631021	-0.629392736	-7.852460278	-2.017914541	-8.116812154	3.474486659	2.826243596	1.552063605	61.19581977	5.289942385	-1.493184286	76.35109279	35.19704338
Module 4 Predators of connected lagoons	-21.30018259	8.463008681	-1.635681743	-7.367310816	-1.799203118	-4.208565484	-12.58287498	-0.414235287	0.396793185	6.161821877	-0.182392015	-9.799071658	-3.187093406	85.67941928	-4.9607785	1.784668896	79.86411556	26.45465931
Module 5 Small predators of main channel	1.792296667	-2.484025441	-5.010946921	7.872607802	-1.334756016	-6.505037336	-5.854505207	-6.491600161	-0.289107933	7.535222978	-6.02112994	8.589531799	14.45599517	9.943516943	6.049575807	0.418659768	30.07951503	39.85697798
Module 6 Predators of isolated lagoons	1.137981451	-0.734869476	7.184462803	-4.918408676	-0.981809337	-11.79750218	-3.471192216	10.81597845	4.707397686	-1.063339361	-4.15583446	-3.749111204	2.960384568	4.902746653	0.976716786	8.095516094	65.91182065	169.6095682
Module 7 Large predators of main channel	3.30099395	-2.201581288	-4.649590675	8.555091077	-3.009323573	19.48957266	10.06495648	-7.549994352	-3.087630076	-8.193949477	5.862698836	4.522819796	-8.697641209	2.103869614	9.810387363	-2.999826596	218.8101406	135.7445665
