# Supplementary material for: On traits matching and the modular organization of food web and occurrence networks
Source: J Anim Ecol. 2026 Mar 16;95(5):837–50. doi: 10.1111/1365-2656.70234 (PMC13145326; doi:10.1111/1365-2656.70234)
Supplement: Supplementary file 8 — Table S6: Functional diversity (Fdiv). [file JANE-95-837-s002.csv]

Supplementary table 6: Functional diversity (Fdiv), prey type, and CWM values for each attribute in the modules of food webs. The value for oral gap position, tooth shape, and pigmentation corresponds to the z-values of the chi-square test, while the other variables represent the difference compared to null models.
module	Fdiv	Characiforms	Gymnotiforms	Invertebrate	Order	Perciforms	Fish Remains	Siluriforms	Plant remains	vertebrate	body.elongation	body.transversal	eye.size	eye.position	oral.gape.size	oral.gape.shape	oral.gape.position	caudal.peduncle.throttling	caudal.aspect.ratio	teeth.shape	pigmentation.code	digestive.length	Body.size	SD.body.size	Prey.size
Module 1	1.050	-7.070	-3.159	2.135	-1.180	-1.957	12.632	-5.801	10.260	0.166	18.677	17.695	8.761	-4.376	-13.049	7.300	144.424	6.820	14.001	159.610	224.537	-12.902	-17.227	-9.949	2.306
Module 2	-3.395	8.247	-2.024	-3.636	1.071	-1.499	-2.435	-4.445	-1.971	-1.544	-2.476	1.513	3.056	4.660	-5.391	-0.526	183.670	1.446	-0.251	305.348	4.696	-6.762	-3.384	-4.419	-5.946
Module 3	-1.490	-2.275	15.481	-2.311	-0.575	-0.953	-1.547	-2.825	-1.253	-0.981	-3.839	2.377	10.195	3.330	6.195	1.744	61.196	5.936	3.014	76.351	35.197	-4.826	-9.327	-5.694	0.196
Module 4	-8.280	-5.055	1.285	7.722	1.669	2.539	-3.511	-0.609	-2.842	1.755	-7.145	-10.332	-6.767	-1.567	2.540	2.114	85.679	-8.105	-13.071	79.864	26.455	11.717	2.102	-6.053	-3.388
Module 5	-5.534	-5.417	-2.681	-4.027	-1.001	2.000	-2.696	12.241	-2.183	-1.710	-2.465	-4.272	-3.859	-3.310	9.771	-2.117	9.944	0.793	1.112	30.080	39.857	5.912	3.695	-6.516	2.717
Module 6	-7.657	5.147	-0.941	-3.708	-0.922	-0.908	-2.483	-1.625	-2.010	2.333	-3.682	-4.098	-6.234	3.456	1.166	-7.793	4.903	-3.386	-1.874	65.912	169.610	2.700	27.705	2.467	10.787
